# Supplementary material for: Not-So-Sweet Dreams: Plasma and IgG N-Glycome in the Severe Form of the Obstructive Sleep Apnea
Source: Biomolecules. 2023 May 23;13(6):880. doi: 10.3390/biom13060880 (PMC10296007; doi:10.3390/biom13060880)
Supplement: Supplementary file 1 [file biomolecules-13-00880-s001.zip]

Archive with 1 entries (1 files):
- biomolecules-2384872-supplementary.pdf
